# Supplementary material for: Comprehensive Study of the IBMP ELISA IgA/IgM/IgG COVID-19 Kit for SARS-CoV-2 Antibody Detection
Source: Diagnostics (Basel). 2024 Jul 13;14(14):1514. doi: 10.3390/diagnostics14141514 (PMC11276192; doi:10.3390/diagnostics14141514)
Supplement: Supplementary file 1 [file diagnostics-14-01514-s001.zip]

Archive with 1 entries (1 files):
- diagnostics-3085268-supplementary.pdf
